# Supplementary material for: Genetic stratification of depression by neuroticism: revisiting a diagnostic tradition
Source: Psychol Med. 2019 Oct 2;50(15):2526–35. doi: 10.1017/S0033291719002629 (PMC7737042; doi:10.1017/S0033291719002629)
Supplement: Supplementary file 1 [file S0033291719002629sup.zip]

Archive with 2 entries (2 files):
- S0033291719002629sup002.docx
- S0033291719002629sup001.xlsx
