# Supplementary material for: Genetic stratification of depression by neuroticism: revisiting a diagnostic tradition
Source: Psychol Med. 2019 Oct 2;50(15):2526–35. doi: 10.1017/S0033291719002629 (PMC7737042; doi:10.1017/S0033291719002629)
Supplement: Supplementary file 1 [file S0033291719002629sup.zip › S0033291719002629sup001.xlsx]

## Sheet: Table S1. Genetic correlations
Table S1. Adjusted and unadjusted genetic correlations. With depression (MD), with neuroticism (Neu), partial correlation with depression adjusting for neuroticism (MD·adjNeu), and partial correlation with neuroticism adjusting for depression (Neu·adjMD)
		MD		MD·adjNeu		Neu		Neu·adjMD						Prevalences
	Trait	rg	SE	ρg	SE	rg	SE	ρg	SE	Filename	Download_link	Sample_size	PMID	Sample	Population
Both	Depressive symptoms	0.902	0.032	0.638	0.057	0.822	0.031	0.387	0.062	DS_Full.txt.gz.tab	http://www.thessgac.org/#!data/kuzq8	161460	27089181
	Sleep duration	-0.087	0.038	0.008	0.071	-0.134	0.054	-0.14	0.088	Sleep_Duration_SIN_BOLT.output_plus.metrics_MAF0.001_HWE1E-5_qual0.4.txt.gz.tab	http://www.t2diabetesgenes.org/data/	128266	27494321
MD specific	BMI	0.106	0.017	0.213	0.029	-0.013	0.021	-0.158	0.032	Meta-analysis_Locke_et_al+UKBiobank_2018_UPDATED.txt.gz	http://portals.broadinstitute.org/collaboration/giant/index.php/GIANT_consortium_data_files	681275	30124842
	Conscientiousness	-0.279	0.084	-0.323	0.14	-0.155	0.096	0.064	0.155	GPC-1.NEO-CONSCIENTIOUSNESS.full.txt.tab	http://www.tweelingenregister.org/GPC/	17375	21173776
	Triglycerides	0.169	0.03	0.206	0.067	0.087	0.048	-0.053	0.087	jointGwasMc_TG.txt.tab.all_pos	http://csg.sph.umich.edu//abecasis/public/lipids2013/	96598	20686565
MD·Neu specific	ADHD	0.415	0.036	0.5	0.055	0.216	0.035	-0.125	0.054	adhd_jul2017.gz	https://www.med.unc.edu/pgc/results-and-downloads	2007916	29325848	0.0489	0.05
	Age of first birth	-0.298	0.03	-0.342	0.047	-0.167	0.035	0.066	0.049	AgeFirstBirth_Pooled.txt.gz	http://www.thessgac.org/data	222037	27798627
	Bipolar disorder	0.343	0.027	0.464	0.046	0.138	0.031	-0.178	0.05	daner_PGC_BIP32b_mds7a_0416a.gz	https://www.med.unc.edu/pgc/results-and-downloads	147172	31043756	0.064	0.01
	Coronary artery disease	0.13	0.027	0.141	0.045	0.08	0.031	-0.015	0.051	cad.add.160614.website.txt.tab	http://www.cardiogramplusc4d.org/downloads/	184035	26343387	0.33	0.05
	Schizophrenia	0.321	0.026	0.334	0.039	0.208	0.032	-0.019	0.046	ckqny.scz2snpres.gz.tab	https://www.med.unc.edu/pgc/results-and-downloads	77096	25056061	0.2465	0.005
Possible MD·Neu specific	Chronotype	-0.089	0.028	-0.094	0.049	-0.056	0.033	0.008	0.056	Chronotype_SIN_BOLT.output_plus.metrics_MAF0.001_HWE1E-5_qual0.4.txt.gz.tab	http://www.t2diabetesgenes.org/data/	128266	27494321
	Cigarettes/day	0.153	0.056	0.139	0.106	0.114	0.055	0.02	0.104	tag.cpd.tbl.tab	https://www.med.unc.edu/pgc/results-and-downloads	68028	20418890
	Waist-hip ratio	0.148	0.06	0.179	0.096	0.077	0.059	-0.045	0.095	GIANT_EXTREME_WHR_Stage1_Berndt2013_publicrelease_HapMapCeuFreq.txt.tab.all_pos	http://www.broadinstitute.org/collaboration/giant/index.php/GIANT_consortium_data_files	10255	23563607
Neu·MD specific	Anorexia Nervosa	0.125	0.039	-0.07	0.068	0.239	0.042	0.286	0.072	gcan_meta.out.gz.tab	http://www.med.unc.edu/pgc/files/resultfiles/gcan_meta-out.gz/view	17767	24514567	0.1636	0.012
	Neuroticism (GPC)	0.761	0.062	0.162	0.109	0.993	0.061	0.883	0.109	GPC-2.NEUROTICISM.zip	http://www.tweelingenregister.org/GPC/	63661	25993607
	Years of schooling	-0.155	0.031	0.01	0.052	-0.236	0.035	-0.243	0.055	SSGAC_EduYears_Rietveld2013_publicrelease.txt.gz.tab	http://ssgac.org/Data.php	101069	23722424
Neu specific	Pubertal growth	-0.05	0.038	0.125	0.068	-0.172	0.045	-0.257	0.075	Pubertal_growth_10F_12M_combined.txt.gz.tab	http://egg-consortium.org/pubertal-growth.html	13960	23449627
	Ulcerative colitis	0.078	0.038	-0.085	0.071	0.183	0.046	0.24	0.079	EUR.UC.gwas.assoc.gz.tab	http://www.ibdgenetics.org/downloads.html	27432	26192919	0.242	0.005
Neither	Apolipoprotein A-I	0.031	0.063	-0.08	0.117	0.109	0.072	0.164	0.126	Summary_statistics_MAGNETIC_ApoA1.txt.tab	http://www.computationalmedicine.fi/data#NMR_GWAS	20687	27005778
	Bone density	0.039	0.082	0.067	0.138	0.004	0.077	-0.041	0.132	fn2stu.MAF0_.005.pos_.out_.gz.tab	http://www.gefos.org/?q=content/data-release-2015	49988	26367794

## Sheet: Table S2. Pairwise GWAS
Table S2. Pairwise GWAS association results showing chromosome, start and stop basepair of each segment, max Z-score assiation with each trait, log Bayes factors for each model, posterior probabilities of association (PPA), and MDD SNP hits within each region
Association	chr	start BP	stop BP	max_abs_Z(Neuroticism)	max_abs_Z(Depression)	logBF(Neuroticism only)	logBF(Depression only)	logBF(Both)	logBF(Separate)	pi(Neuroticism only)	pi(Depression only)	pi(Both)	pi(Separate)	PPA(Neuroticism only)	PPA(Depression only)	PPA(Both)	PPA(Separate)	Top Depression SNP	Depression alleles	Depression p-value	Top Neuroticism SNP	Neuroticism alleles	Neuroticism p-value
Depression only	1	175090094	177433216	3.843	5.54	-1.92295	6.31449	3.73165	4.39122	0.0538356	0.00968706	0.0688746	0.0116679	0.000784314	0.533441	0.286577	0.0938902	rs10913112	T/C	3.018e-08	rs2861557	G/A	5.09683e-05
Depression only	1	241582668	242070731	3.028	5.464	-3.2219	6.06724	2.7898	2.8431	0.0538356	0.00968706	0.0688746	0.0116679	0.000337598	0.657274	0.176294	0.0315006	rs4660091	T/C	4.644e-08	rs76260396	G/C	0.000419469
Depression only	4	174267226	176568716	3.422	4.137	-2.62871	0.0311019	-2.92774	-2.59816	0.0538356	0.00968706	0.0688746	0.0116679	0.00444366	0.0114289	0.00421564	0.000992957	rs75990749	C/G	2.221e-08	rs189113429	C/A	2.58464e-06
Depression only	9	1919632	3184864	3.404	5.493	-2.46941	6.07122	4.02583	3.60078	0.0538356	0.00968706	0.0688746	0.0116679	0.000487666	0.449152	0.41301	0.04574	rs7036618	A/C	3.925e-08	rs543363829	T/C	0.000204127
Depression only	12	119758725	121988899	3.887	5.226	-0.718143	5.2899	2.78997	4.57164	0.0538356	0.00968706	0.0688746	0.0116679	0.0051956	0.380205	0.22191	0.223297	rs77741769	T/C	2.533e-08	rs117808471	A/G	8.99498e-06
Depression only	13	43109248	44901189	3.177	5.471	-2.59498	5.56901	2.23437	2.97372	0.0538356	0.00968706	0.0688746	0.0116679	0.000940872	0.594601	0.150618	0.053445	rs4143229	A/C	2.505e-08	rs4245326	T/G	0.000417927
Depression only	13	53340133	54681048	3.407	8.7	-2.34936	27.9152	23.9552	25.5657	0.0538356	0.00968706	0.0688746	0.0116679	3.19209e-13	0.799707	0.108389	0.0919038	rs1343605	A/C	3.093e-18	rs9536593	A/C	0.00036358
Depression only	15	37460759	38528399	3.627	6.623	-1.61891	13.6132	11.3046	11.9936	0.0538356	0.00968706	0.0688746	0.0116679	6.92882e-07	0.514069	0.363295	0.12258	rs834629	T/C	2.971e-11	rs1498422	T/C	0.000286088
Depression only	18	36365883	37682827	3.611	5.348	-1.21971	4.76531	2.63684	3.54501	0.0538356	0.00968706	0.0688746	0.0116679	0.00471056	0.336865	0.285065	0.119753	chr18_36904688_I	D/I	3.803e-08	rs540503807	C/A	8.49572e-05
Separate	1	71689479	74323399	5.396	7.645	4.6956	20.1049	16.8984	24.8005	0.0538356	0.00968706	0.0688746	0.0116679	8.48007e-09	0.00751109	0.00216273	0.990326	rs1460942	A/T	1.908e-14	rs17591264	C/T	6.75772e-08
Separate	3	157313589	159477493	5.511	6.032	4.8122	10.4173	10.558	15.2295	0.0538356	0.00968706	0.0688746	0.0116679	0.000129929	0.00635488	0.0520087	0.94149	rs7636974	C/G	1.17e-09	rs4585149	C/T	3.56205e-08
Separate	6	97848219	100627492	6.101	5.522	9.51067	5.37881	7.99017	14.8895	0.0538356	0.00968706	0.0688746	0.0116679	0.0207196	5.98496e-05	0.00579468	0.973401	rs12202410	A/T	1.885e-08	rs9398586	G/A	8.34065e-10
Both	1	7252366	9358243	4.902	5.714	1.85198	6.60556	13.5671	8.31116	0.0538356	0.00968706	0.0688746	0.0116679	6.37919e-06	0.000133151	0.998962	0.000882825	rs301802	A/T	8.994e-09	rs59214896	G/A	8.47423e-07
Both	1	34800325	37544223	6.784	4.971	12.9027	2.82255	19.9926	15.6734	0.0538356	0.00968706	0.0688746	0.0116679	0.000649606	4.898e-09	0.997102	0.0022485	rs2102341	T/C	6.005e-07	rs4653218	C/T	1.16681e-11
Both	1	79666153	81352249	4.167	5.408	0.341113	6.37611	9.05114	6.70717	0.0538356	0.00968706	0.0688746	0.0116679	0.000125458	0.00943168	0.973206	0.0158185	chr1_80805232_I	I/D	1.434e-08	rs57370931	G/T	2.5439e-05
Both	1	181146814	182754545	5.714	5.416	6.33107	4.77823	12.9977	11.1046	0.0538356	0.00968706	0.0688746	0.0116679	0.000969053	3.69047e-05	0.974112	0.0248543	rs2332571	T/C	6.086e-08	rs169235	G/A	3.97283e-09
Both	1	197313189	199237286	4.673	4.925	1.80035	3.98194	9.89081	5.72907	0.0538356	0.00968706	0.0688746	0.0116679	0.000238605	0.000380413	0.996125	0.0026292	rs9427672	A/G	4.506e-07	rs2488401	T/C	2.97303e-06
Both	2	21052728	23339877	5.459	5.101	5.19055	4.85635	13.3708	10.0251	0.0538356	0.00968706	0.0688746	0.0116679	0.000217612	2.80326e-05	0.993803	0.00593256	rs12052908	A/T	1.82e-07	rs7578651	C/T	4.23545e-08
Both	2	57429923	58296497	5.903	5.704	8.476	7.62923	17.1616	16.0994	0.0538356	0.00968706	0.0688746	0.0116679	0.00012477	9.62684e-06	0.94455	0.0553155	rs11682175	T/C	1.169e-08	rs2678897	A/G	3.56041e-09
Both	2	58299326	60290360	5.56	4.852	6.06583	2.21585	11.7538	8.26172	0.0538356	0.00968706	0.0688746	0.0116679	0.00262617	1.00558e-05	0.992151	0.00511572	rs848293	A/G	1.222e-06	rs78323352	T/C	1.31583e-08
Both	2	85147568	87430727	3.777	4.38	-0.886737	1.82527	5.01392	0.893336	0.0538356	0.00968706	0.0688746	0.0116679	0.00195731	0.00530385	0.91469	0.0025157	rs74443614	C/G	4.345e-06	rs41288831	G/C	1.79432e-05
Both	2	125844199	127372728	3.536	4.878	-1.64484	4.18288	5.17842	2.52004	0.0538356	0.00968706	0.0688746	0.0116679	0.000749557	0.0458013	0.881256	0.0104596	rs76485002	A/G	1.603e-09	rs537410168	T/C	0.000198061
Both	2	155392530	157558583	5.694	5.025	6.27507	3.54598	15.0435	9.62883	0.0538356	0.00968706	0.0688746	0.0116679	0.000121497	1.42712e-06	0.99912	0.000753368	rs4423558	T/G	3.316e-07	rs7567451	T/G	1.24051e-08
Both	2	159577307	161769453	4.784	5.115	1.06601	3.3204	2.84873	4.38625	0.0538356	0.00968706	0.0688746	0.0116679	0.0458854	0.0786801	0.349053	0.275145	rs62173036	T/C	1.199e-08	rs72623113	A/G	3.10885e-07
Both	2	214015305	215570362	5.72	4.769	8.50371	2.99837	13.2488	11.4949	0.0538356	0.00968706	0.0688746	0.0116679	0.00655855	4.79723e-06	0.965116	0.0282993	rs13012596	T/G	1.855e-06	rs4673866	G/A	1.06807e-08
Both	4	24136683	25603932	4.02	4.324	-1.77792	0.269061	-2.16735	-1.5093	0.0538356	0.00968706	0.0688746	0.0116679	0.010243	0.014274	0.00887755	0.00290411	rs11945373	A/G	4.352e-06	rs59143394	G/A	1.98564e-08
Both	4	40205742	42211367	4.837	5.706	2.68731	7.74786	13.4413	10.4211	0.0538356	0.00968706	0.0688746	0.0116679	1.65515e-05	0.000469602	0.991302	0.00819412	rs34215985	C/G	3.132e-09	rs3923787	A/G	1.59625e-07
Both	4	122659350	124285735	4.045	4.65	-0.828754	1.56746	5.25398	0.620626	0.0538356	0.00968706	0.0688746	0.0116679	0.001664	0.00328804	0.932915	0.0015365	rs77087420	A/G	1.507e-07	rs77087420	G/A	5.07341e-06
Both	5	87397560	88889955	5.998	6.967	9.03919	14.7411	22.036	23.78	0.0538356	0.00968706	0.0688746	0.0116679	9.00114e-07	4.85002e-05	0.507821	0.492129	rs10044618	T/C	3.227e-12	rs1422192	A/G	1.67803e-09
Both	5	91869073	93803817	5.521	4.383	7.81854	2.04734	11.8113	9.85725	0.0538356	0.00968706	0.0688746	0.0116679	0.0138856	7.7855e-06	0.962903	0.0231148	chr5_93209053_I	I/D	7.589e-06	rs7723944	A/G	3.36202e-08
Both	5	103322064	104845257	4.696	5.717	0.810636	7.55716	11.6306	8.33261	0.0538356	0.00968706	0.0688746	0.0116679	1.54933e-05	0.00237271	0.991296	0.00620611	chr5_103942055_D	I/D	1.006e-09	rs30266	A/G	1.48594e-06
Both	5	163773596	165634456	5.036	5.813	3.33809	8.24696	15.843	11.5136	0.0538356	0.00968706	0.0688746	0.0116679	2.89184e-06	7.05005e-05	0.997698	0.0022268	rs11135349	A/C	1.218e-09	rs10434704	C/T	3.36512e-07
Both	6	25684653	26706544	4.776	5.96	1.82758	9.42035	9.82011	11.2477	0.0538356	0.00968706	0.0688746	0.0116679	0.000146649	0.0523483	0.555112	0.392018	rs6456727	T/C	2.1e-09	rs2071303	C/T	1.78567e-06
Both	6	26887930	28014597	5.351	5.758	6.12651	7.71916	14.8299	13.8414	0.0538356	0.00968706	0.0688746	0.0116679	0.000122044	0.000107974	0.940479	0.0592864	rs2064219	A/G	3.653e-09	rs483143	C/G	5.60919e-08
Both	6	28018944	28477895	4.849	5.443	3.87339	7.09129	11.7962	10.959	0.0538356	0.00968706	0.0688746	0.0116679	0.0002635	0.00118418	0.930239	0.0682267	rs6905391	A/G	4.569e-08	rs35017208	T/C	1.09044e-06
Both	6	31077938	31564821	4.536	4.581	2.23097	3.19651	7.49095	5.39871	0.0538356	0.00968706	0.0688746	0.0116679	0.00392814	0.00185624	0.967284	0.0202227	rs2395475	A/G	8.32e-08	rs2853926	G/A	8.31955e-07
Both	6	31705864	32634467	6.749	4.051	13.3738	1.90251	16.027	15.268	0.0538356	0.00968706	0.0688746	0.0116679	0.0485254	9.10304e-08	0.881564	0.069909	chr6_32626999_D	I/D	8.821e-06	rs2269426	A/G	1.49279e-11
Both	6	100631103	102635841	5.84	5.008	7.69135	3.90813	12.273	11.5976	0.0538356	0.00968706	0.0688746	0.0116679	0.00731302	2.99356e-05	0.913814	0.0787898	rs7771570	T/C	5.504e-07	rs240764	A/G	5.20955e-09
Both	6	103986236	106052529	4.366	4.911	0.572457	3.08167	8.14207	3.58456	0.0538356	0.00968706	0.0688746	0.0116679	0.000400566	0.000886201	0.993355	0.00176497	rs1933802	C/G	5.606e-07	rs113189823	T/C	2.47742e-06
Both	7	1380226	2057934	6.026	4.425	9.13216	2.12582	13.0901	11.2342	0.0538356	0.00968706	0.0688746	0.0116679	0.0143375	2.33767e-06	0.960208	0.0254272	chr7_1959634_D	I/D	7.881e-06	rs868754	C/G	1.35706e-09
Both	7	2065914	2771504	5.855	4.397	8.09323	0.9489	12.5245	8.96226	0.0538356	0.00968706	0.0688746	0.0116679	0.00917134	1.3026e-06	0.986043	0.00473993	chr7_2109647_D	I/D	7.185e-06	rs2056477	C/G	1.3326e-09
Both	7	11299654	12632085	5.806	4.572	7.12478	2.14442	13.3754	9.22013	0.0538356	0.00968706	0.0688746	0.0116679	0.00150174	1.85685e-06	0.995832	0.00264556	rs10950398	A/G	2.547e-06	rs57506017	T/A	5.7491e-09
Both	7	82024922	83796620	5.017	4.54	2.78575	2.27075	7.9143	5.04304	0.0538356	0.00968706	0.0688746	0.0116679	0.00454383	0.000488517	0.9811	0.00941181	rs75903747	A/G	2.142e-07	rs929355	C/T	5.06291e-07
Both	7	124172307	126514557	7.004	3.528	15.2146	-1.16519	15.9516	14.0443	0.0538356	0.00968706	0.0688746	0.0116679	0.267347	3.70282e-09	0.714675	0.0179777	rs189822460	T/C	2.035e-05	rs4731328	C/T	1.54525e-12
Both	8	65235506	66480362	5.192	4.1	4.0701	0.304382	9.47996	4.0665	0.0538356	0.00968706	0.0688746	0.0116679	0.00347758	1.44867e-05	0.994813	0.000751	chr8_65576318_D	I/D	8.983e-06	rs7841297	C/G	2.01512e-07
Both	9	10880887	12275924	7.414	5.12	18.368	4.67279	26.1249	23.0191	0.0538356	0.00968706	0.0688746	0.0116679	0.00033175	6.73265e-11	0.99214	0.00752838	rs10959913	T/G	1.327e-07	rs72700239	C/T	3.14775e-14
Both	9	22207037	24156484	6.091	4.473	8.56387	0.526355	13.4428	9.01545	0.0538356	0.00968706	0.0688746	0.0116679	0.00589739	3.42873e-07	0.992077	0.00200772	rs3793577	A/G	7.707e-06	rs10757410	C/T	5.00495e-10
Both	9	28225331	28805269	5.847	3.09	9.05214	-1.67519	8.93747	7.36714	0.0538356	0.00968706	0.0688746	0.0116679	0.458127	1.80836e-06	0.522605	0.018413	rs10458322	T/C	0.0001148	rs1521732	A/C	2.90536e-09
Both	9	36744729	38641335	4.491	5.052	1.49403	4.62769	10.2493	6.07436	0.0538356	0.00968706	0.0688746	0.0116679	0.000122757	0.000507104	0.996337	0.00259526	rs77457816	A/G	8.127e-09	rs10973289	C/A	7.10232e-06
Both	9	94169155	96670213	5.472	3.937	6.16819	0.273859	9.64751	6.42791	0.0538356	0.00968706	0.0688746	0.0116679	0.0233569	1.15788e-05	0.96929	0.00656349	rs10821163	C/G	3.441e-05	rs7857183	G/A	2.68906e-08
Both	9	96677407	98921816	6.648	3.758	12.445	-0.745826	14.4544	11.6879	0.0538356	0.00968706	0.0688746	0.0116679	0.0939467	3.15724e-08	0.896498	0.00954959	rs7852456	A/G	9.701e-06	rs60150206	A/G	7.14496e-12
Both	9	117923828	121321501	6.392	5.463	9.08712	4.43047	16.6118	13.5085	0.0538356	0.00968706	0.0688746	0.0116679	0.000418431	7.15138e-07	0.992034	0.00754607	rs4629949	T/C	4.028e-08	rs2149351	G/T	1.63644e-10
Both	9	122260749	124870612	5.183	4.606	3.86533	1.86472	10.8154	5.62753	0.0538356	0.00968706	0.0688746	0.0116679	0.000747782	1.81989e-05	0.998041	0.000944088	chr9_122667333_I	I/D	2.958e-06	rs1360692	T/C	2.17972e-07
Both	10	104384029	106694980	5.188	5.521	3.5789	5.96228	13.4298	9.5022	0.0538356	0.00968706	0.0688746	0.0116679	4.10503e-05	8.00803e-05	0.996536	0.00332428	rs61867293	T/C	7.097e-10	rs11599236	C/T	2.12569e-07
Both	10	106696012	108726430	5.402	4.923	6.61753	2.24654	7.63831	8.86387	0.0538356	0.00968706	0.0688746	0.0116679	0.15099	0.000343379	0.536114	0.309344	rs10400054	A/C	7.781e-07	rs2683653	C/G	4.82281e-08
Both	11	15746997	17577223	5.679	4.66	5.86096	2.94464	7.72071	8.8053	0.0538356	0.00968706	0.0688746	0.0116679	0.07469	0.000727519	0.613664	0.307535	chr11_16279546_D	I/D	2.483e-06	rs297346	G/A	1.3555e-08
Both	11	28483632	30138460	4.835	4.932	2.70718	3.25066	7.16142	5.95396	0.0538356	0.00968706	0.0688746	0.0116679	0.00847788	0.00262687	0.932666	0.0472355	chr11_29675967_I	D/I	1.143e-07	rs704615	G/A	1.33352e-06
Both	11	30141357	32276662	6.704	5.44	12.1814	6.70692	22.2698	18.8661	0.0538356	0.00968706	0.0688746	0.0116679	3.23024e-05	2.4367e-08	0.994367	0.00560078	rs1806153	T/G	7.771e-10	rs2071754	T/C	2.02302e-11
Both	11	55083434	58455331	6.032	4.518	8.61967	1.21015	15.0039	9.75059	0.0538356	0.00968706	0.0688746	0.0116679	0.00131653	1.4343e-07	0.997795	0.000884105	rs2509805	T/C	3.692e-06	rs10896636	G/C	4.52168e-10
Both	11	87432673	89207232	6.13	4.4	9.37303	1.22202	14.255	10.5594	0.0538356	0.00968706	0.0688746	0.0116679	0.00586682	3.04497e-07	0.98996	0.0041645	rs10830201	A/G	1.916e-06	rs496939	G/A	5.55265e-10
Both	11	112461836	114256749	7.871	4.662	21.5447	2.59214	27.3156	24.1218	0.0538356	0.00968706	0.0688746	0.0116679	0.00241382	2.55174e-12	0.990702	0.00688398	rs7130926	T/C	1.942e-06	rs7111031	A/C	1.06414e-15
Both	11	126315024	127311752	5.358	3.787	4.47055	0.0441909	5.43006	4.51207	0.0538356	0.00968706	0.0688746	0.0116679	0.210543	0.000453024	0.70314	0.0475662	rs57344483	A/G	2.388e-05	rs11605020	A/G	1.36647e-08
Both	12	117090452	118134868	6.021	2.734	8.07863	-2.49165	8.15497	5.57192	0.0538356	0.00968706	0.0688746	0.0116679	0.416067	1.92165e-06	0.574527	0.00735253	rs9658463	T/C	2.557e-05	rs3741475	A/G	1.73301e-09
Both	12	118135896	119750529	5.942	3.501	8.39803	-1.47134	9.54228	6.91652	0.0538356	0.00968706	0.0688746	0.0116679	0.197233	1.83606e-06	0.792343	0.00971613	rs73222056	T/C	0.000183	rs11068926	A/T	1.96743e-09
Both	13	67845335	70724421	6.031	4.412	7.7798	0.119558	9.24605	7.89711	0.0538356	0.00968706	0.0688746	0.0116679	0.147193	1.24798e-05	0.815944	0.035872	rs9541811	A/C	1.025e-05	rs9572015	A/G	1.4012e-09
Both	13	98940611	100572377	5.587	5.059	5.13394	2.28464	12.8816	7.24768	0.0538356	0.00968706	0.0688746	0.0116679	0.000337159	3.51173e-06	0.999023	0.000604982	chr13_99101059_I	I/D	2.8e-07	rs4772079	C/G	2.59537e-09
Both	14	41670102	43136625	4.565	5.985	2.57319	9.55932	13.087	12.1292	0.0538356	0.00968706	0.0688746	0.0116679	1.98554e-05	0.00386401	0.93529	0.0608023	rs1950829	A/G	2.161e-09	rs11157298	C/G	2.61216e-07
Both	14	63792501	65215166	2.439	6.152	-3.11081	10.441	9.02982	7.32328	0.0538356	0.00968706	0.0688746	0.0116679	2.59321e-06	0.358469	0.621495	0.0191086	rs12886138	T/C	2.058e-10	rs762580734	A/G	5.06757e-05
Both	14	72891476	76444469	6.99	5.129	14.3021	3.94895	17.4982	18.2508	0.0538356	0.00968706	0.0688746	0.0116679	0.0229861	1.31909e-07	0.718608	0.258406	rs2003490	A/C	1.545e-07	rs12896360	C/A	3.71535e-13
Both	14	103018554	105001680	3.686	5.093	-1.92128	3.9711	4.93536	2.03265	0.0538356	0.00968706	0.0688746	0.0116679	0.000713434	0.0465053	0.867251	0.00806203	rs10149470	A/G	3.163e-08	rs868661928	T/C	3.8699e-05
Both	15	63218537	65101007	3.659	3.908	-2.72792	-0.441029	-1.54882	-3.17405	0.0538356	0.00968706	0.0688746	0.0116679	0.00399453	0.00707576	0.0166162	0.000554162	chr15_63941906_I	I/D	6.271e-05	rs76064345	G/T	2.75931e-08
Both	15	76399519	78510819	6.058	4.664	8.78288	1.5309	10.6401	10.3125	0.0538356	0.00968706	0.0688746	0.0116679	0.0980532	1.25051e-05	0.803593	0.098102	rs4886915	A/G	2.304e-06	rs7175083	C/T	1.15478e-09
Both	16	5892348	6892619	5.408	5.01	4.25112	3.85464	12.2279	8.06349	0.0538356	0.00968706	0.0688746	0.0116679	0.000267573	3.23876e-05	0.997015	0.00262456	rs8063603	A/G	6.865e-09	rs8063603	A/G	1.84077e-08
Both	16	7530019	8337803	5.745	6.327	6.96863	10.0682	20.5713	17.0075	0.0538356	0.00968706	0.0688746	0.0116679	9.62391e-07	3.84244e-06	0.995219	0.00477658	rs7198928	T/C	2.055e-10	rs3785232	T/C	5.75043e-09
Both	16	12613477	13152061	4.883	5.282	2.9588	5.32288	10.4448	8.26741	0.0538356	0.00968706	0.0688746	0.0116679	0.000429475	0.0008218	0.979586	0.0188088	rs7200826	T/C	2.916e-08	rs4781349	C/T	7.44903e-07
Both	17	27341434	29785370	3.631	5.027	-2.12603	3.00621	1.19555	0.878983	0.0538356	0.00968706	0.0688746	0.0116679	0.0048886	0.149008	0.173269	0.0213879	rs77135925	T/C	2.218e-08	rs1124838	T/G	7.20444e-05
Both	17	78841693	80022361	6.588	3.455	12.2387	-2.0586	15.1986	9.55425	0.0538356	0.00968706	0.0688746	0.0116679	0.0389102	4.32451e-09	0.960511	0.000575619	rs7502590	A/G	0.0003921	rs7502590	G/A	2.60615e-11
Both	18	35075963	36364691	8.277	3.952	24.2754	-0.0515231	28.085	24.1773	0.0538356	0.00968706	0.0688746	0.0116679	0.0169673	8.31203e-14	0.979699	0.00333392	rs62083318	T/C	2.33e-05	rs11082011	T/C	1.25026e-16
Both	18	37685909	39892281	5.593	3.308	5.12076	-1.89765	7.09198	3.19339	0.0538356	0.00968706	0.0688746	0.0116679	0.0969775	1.5622e-05	0.890741	0.00305878	rs77497241	A/G	9.735e-05	rs4267411	T/C	2.19887e-08
Both	18	47731764	51059163	5.308	4.828	3.57259	2.31144	10.5005	5.84472	0.0538356	0.00968706	0.0688746	0.0116679	0.000763943	3.8947e-05	0.99725	0.00160605	rs11663393	A/G	3.352e-07	rs4632195	T/C	1.10662e-07
Both	18	51554436	55211222	6.442	5.266	10.0168	4.8056	16.3388	14.8204	0.0538356	0.00968706	0.0688746	0.0116679	0.001352	1.32712e-06	0.96291	0.0357356	rs12958048	A/G	2.036e-09	rs56403421	C/A	4.37522e-11
Both	22	40551850	42688724	6.528	5.729	12.3426	8.07184	24.6163	20.3425	0.0538356	0.00968706	0.0688746	0.0116679	3.64408e-06	9.16124e-09	0.997642	0.00235409	rs5758265	A/G	4.415e-09	rs11090045	A/G	8.03526e-13
Neuroticism only	2	147285785	150209892	7.004	4.244	14.1414	-0.47007	11.9799	13.6712	0.0538356	0.00968706	0.0688746	0.0116679	0.779575	6.32828e-08	0.114838	0.105577	rs13418620	T/C	1.014e-05	rs2042555	A/G	2.48886e-12
Neuroticism only	2	185280417	189881888	5.689	3.396	5.44952	-2.17484	4.71564	3.27247	0.0538356	0.00968706	0.0688746	0.0116679	0.585773	5.14796e-05	0.35975	0.0143938	rs148691916	T/C	0.0001744	rs10497655	C/T	1.27997e-08
Neuroticism only	3	16284694	17889839	6.92	2.544	14.2251	-2.82451	11.0107	11.3999	0.0538356	0.00968706	0.0688746	0.0116679	0.939616	6.66065e-09	0.0482989	0.0120755	rs117430659	T/C	0.0006775	rs6773869	G/A	1.09396e-12
Neuroticism only	3	35286114	36486390	6.899	2.702	13.9843	-2.31854	11.0339	11.6651	0.0538356	0.00968706	0.0688746	0.0116679	0.918898	1.37451e-08	0.0615027	0.0195871	rs2085224	A/G	4.346e-05	rs1542212	G/T	5.24807e-12
Neuroticism only	3	40226685	41063760	3.576	3.248	-1.57565	-0.390024	-3.03034	-1.9666	0.0538356	0.00968706	0.0688746	0.0116679	0.0126761	0.00746484	0.0037863	0.00185832	rs147035326	A/G	0.0001047	rs189298483	A/G	2.00863e-08
Neuroticism only	3	106985680	109512762	5.564	4.135	5.01763	0.0492334	3.39259	5.06675	0.0538356	0.00968706	0.0688746	0.0116679	0.630494	0.000788959	0.158827	0.143528	rs56243409	T/C	1.21e-05	rs1282545	C/T	5.50681e-10
Neuroticism only	3	135459917	137363721	7.185	3.171	17.0708	-2.25011	14.2878	14.82	0.0538356	0.00968706	0.0688746	0.0116679	0.907475	6.6375e-10	0.0718103	0.0207144	rs79992946	A/G	1.101e-05	rs6791611	C/G	5.62341e-13
Neuroticism only	4	182066869	183368597	6.806	3.162	12.7431	-2.26572	10.8078	10.4764	0.0538356	0.00968706	0.0688746	0.0116679	0.828354	4.51931e-08	0.152999	0.0186079	rs143200386	A/C	7.883e-05	rs7696796	A/G	1.00231e-11
Neuroticism only	5	107265792	108633347	6.248	3.256	10.0068	-1.65195	7.33248	8.35444	0.0538356	0.00968706	0.0688746	0.0116679	0.8846	1.37569e-06	0.0780324	0.0367319	chr5_108339015_I	I/D	0.0004526	rs13163891	A/C	3.62493e-10
Neuroticism only	6	29364147	29696849	2.636	2.81	-1.84147	-1.84019	-3.61936	-3.70314	0.0538356	0.00968706	0.0688746	0.0116679	0.00983419	0.0017718	0.00212618	0.000331244	rs137966363	T/C	2.615e-07	rs17508548	G/T	2.7919e-10
Neuroticism only	6	125427388	127532381	5.387	3.122	4.54257	-2.48556	3.31785	2.05316	0.0538356	0.00968706	0.0688746	0.0116679	0.639662	0.000102045	0.240465	0.011501	rs6926141	T/G	5.005e-05	rs11759026	G/A	3.1067e-08
Neuroticism only	7	73349788	76432653	5.436	3.257	5.82503	-1.50772	5.35575	4.31384	0.0538356	0.00968706	0.0688746	0.0116679	0.52769	6.20764e-05	0.422241	0.0252347	chr7_74080861_D	D/I	3.322e-05	rs60668206	T/C	4.85512e-08
Neuroticism only	7	85574619	87812968	5.745	3.311	5.53233	-1.29675	2.30203	4.23546	0.0538356	0.00968706	0.0688746	0.0116679	0.852553	0.000165963	0.0431332	0.0505151	rs117612392	T/C	0.000198	rs802425	T/C	5.24083e-09
Neuroticism only	7	113723265	116777631	5.775	3.915	6.29602	-1.10331	3.27224	5.1926	0.0538356	0.00968706	0.0688746	0.0116679	0.859463	9.45931e-05	0.0534569	0.0617933	rs1949990	T/C	6.412e-05	rs2690837	C/G	7.56833e-09
Neuroticism only	7	116780499	118347634	5.992	4.109	8.55001	0.95644	8.22819	9.50613	0.0538356	0.00968706	0.0688746	0.0116679	0.400911	3.63348e-05	0.371766	0.226052	rs10233018	A/G	2.494e-05	rs13239186	T/C	3.07114e-10
Neuroticism only	8	4480667	5145903	4.773	3.227	1.70326	-1.92746	0.0280668	-0.22538	0.0538356	0.00968706	0.0688746	0.0116679	0.239757	0.00114312	0.0574424	0.00755258	rs146406701	T/C	0.0006832	rs2407746	G/C	8.17147e-10
Neuroticism only	8	8092025	9154537	10.384	3.715	44.1348	-1.86814	41.4467	42.2662	0.0538356	0.00968706	0.0688746	0.0116679	0.89249	1.68614e-21	0.0776551	0.029855	rs56218435	A/T	5.19e-05	rs2921036	C/T	8.03526e-26
Neuroticism only	8	9154694	9640400	7.54	3.368	18.4423	-1.58771	15.7323	16.8538	0.0538356	0.00968706	0.0688746	0.0116679	0.885433	3.18693e-10	0.075372	0.0391947	chr8_9310425_D	I/D	0.0005967	rs2054349	C/A	1.57036e-15
Neuroticism only	8	9641034	10462806	9.359	3.912	34.0758	-0.649402	31.4948	33.4262	0.0538356	0.00968706	0.0688746	0.0116679	0.826422	1.23415e-16	0.0800319	0.0935461	rs4240658	C/G	2.963e-05	rs6982308	G/C	6.45654e-21
Neuroticism only	8	10463944	11278541	9.975	3.206	40.2428	-2.30822	36.9849	37.9341	0.0538356	0.00968706	0.0688746	0.0116679	0.933921	5.56873e-20	0.045962	0.020117	rs75220994	T/C	0.0001468	rs7005884	G/A	1.91867e-23
Neuroticism only	8	11280885	13490995	9.848	3.751	37.8176	-2.0665	34.5292	35.751	0.0538356	0.00968706	0.0688746	0.0116679	0.930083	7.98328e-19	0.0443963	0.0255211	rs41421244	A/G	0.000176	rs10097870	A/G	2.17771e-24
Neuroticism only	8	13947515	15984662	5.496	4.23	4.21882	-0.248785	2.38519	3.96995	0.0538356	0.00968706	0.0688746	0.0116679	0.621312	0.00128285	0.127047	0.10499	rs73211808	T/C	7.695e-06	rs7814925	G/C	1.22011e-08
Neuroticism only	9	3192508	4493526	6.362	2.993	9.02047	-2.28299	8.75304	6.7324	0.0538356	0.00968706	0.0688746	0.0116679	0.499236	1.10763e-06	0.488825	0.0109782	rs10973243	T/C	0.0002349	rs2380937	C/T	1.57036e-10
Neuroticism only	10	116421842	119522964	5.419	3.829	3.62878	-1.48972	3.23626	2.13761	0.0538356	0.00968706	0.0688746	0.0116679	0.428086	0.000461018	0.369874	0.0208857	chr10_116503625_I	I/D	1.568e-05	rs860626	G/T	1.04328e-08
Neuroticism only	11	12565175	13370535	7.279	2.825	17.6038	-2.16602	14.3583	15.4373	0.0538356	0.00968706	0.0688746	0.0116679	0.930523	4.34432e-10	0.046369	0.0231077	rs147323685	A/G	0.0003763	rs34862781	A/G	2.40436e-13
Neuroticism only	11	47008379	49864197	6.761	3.957	12.4773	0.250057	12.0895	12.7269	0.0538356	0.00968706	0.0688746	0.0116679	0.465916	4.1039e-07	0.404451	0.129604	rs112181005	A/G	1.679e-05	rs7107356	G/A	1.52055e-12
Neuroticism only	12	109031161	110335885	6.627	4.014	13.0534	0.0813955	11.6475	13.1345	0.0538356	0.00968706	0.0688746	0.0116679	0.645696	2.70073e-07	0.202515	0.151767	rs10850835	A/T	3.568e-05	rs6606710	C/T	2.68534e-11
Neuroticism only	14	67992967	71129793	5.626	3.58	5.98157	-1.96431	4.45767	4.0166	0.0538356	0.00968706	0.0688746	0.0116679	0.741124	4.72237e-05	0.206565	0.0225133	rs60145217	C/G	0.0001808	rs1275411	C/T	1.84247e-08
Neuroticism only	14	71132759	72883874	5.911	3.363	7.26645	-1.42765	4.92847	5.83848	0.0538356	0.00968706	0.0688746	0.0116679	0.842748	2.54109e-05	0.104068	0.0437988	rs2332700	C/G	9.302e-06	rs4140799	A/G	3.39313e-09
Neuroticism only	15	44198049	46618096	5.321	2.979	5.9755	-1.75261	4.31002	4.22188	0.0538356	0.00968706	0.0688746	0.0116679	0.757623	6.00206e-05	0.183288	0.0284306	rs151303101	C/G	0.0009128	rs12441402	C/G	1.41254e-08
Neuroticism only	15	86655875	88368084	5.832	3.376	5.90954	-1.60766	5.00761	4.3004	0.0538356	0.00968706	0.0688746	0.0116679	0.622766	6.09215e-05	0.323304	0.0270029	rs16976564	T/C	0.0002054	rs4362360	C/T	5.48277e-09
Neuroticism only	16	29042014	31377390	6.326	3.804	12.1374	-0.0757753	9.10073	12.0615	0.0538356	0.00968706	0.0688746	0.0116679	0.792149	7.07663e-07	0.0486408	0.159142	rs148448030	A/G	4.158e-05	rs1870293	C/T	2.52348e-10
Neuroticism only	16	86817240	87645778	5.26	3.513	4.7394	-1.43675	4.45382	3.29826	0.0538356	0.00968706	0.0688746	0.0116679	0.464636	0.000173767	0.446765	0.0238317	rs77198753	T/G	0.0002269	rs1050846	A/G	1.33168e-08
Neuroticism only	17	1931702	3695981	5.685	3.363	6.26317	-2.1271	4.79426	4.13461	0.0538356	0.00968706	0.0688746	0.0116679	0.740411	3.02517e-05	0.218034	0.0190974	rs59972802	T/C	1.806e-05	rs1109451	A/G	1.30768e-08
Neuroticism only	17	43057585	45873184	10.109	3.479	42.9275	-1.77531	40.2726	41.1517	0.0538356	0.00968706	0.0688746	0.0116679	0.887583	6.15407e-21	0.0798399	0.0325768	rs117521606	T/C	0.0001926	rs77804065	T/C	3.90841e-25
Neuroticism only	17	63150691	64797135	5.525	3.463	5.46288	-2.01517	2.37766	3.44742	0.0538356	0.00968706	0.0688746	0.0116679	0.865869	8.80847e-05	0.0506468	0.0250078	rs7225626	C/G	0.0002071	rs2244497	T/C	3.29989e-08
Neuroticism only	18	25928664	26872113	4.868	2.592	2.97936	-2.00548	1.40375	0.970819	0.0538356	0.00968706	0.0688746	0.0116679	0.475497	0.000585302	0.125852	0.0138284	rs118031630	A/G	0.0003299	rs77484855	G/T	2.86616e-08
Neuroticism only	19	32747732	34254494	5.549	4.314	6.00705	0.644267	3.10035	6.65129	0.0538356	0.00968706	0.0688746	0.0116679	0.65674	0.00055397	0.0459218	0.271085	rs147745092	T/C	4.47e-07	rs8100891	G/C	1.28351e-08
Neuroticism only	19	46105198	47143368	4.509	3.497	0.0396977	-1.96913	-1.04164	-1.93314	0.0538356	0.00968706	0.0688746	0.0116679	0.0596359	0.00143948	0.025875	0.00179737	rs4803848	T/C	0.0004706	rs534666677	T/C	3.32506e-08
Neuroticism only	20	32819871	34959903	5.611	3.892	7.24534	0.524592	4.7154	7.76989	0.0538356	0.00968706	0.0688746	0.0116679	0.675818	0.000146611	0.068878	0.247491	rs2425002	T/C	4.311e-05	rs4911448	T/C	1.77828e-08

## Sheet: Table S3. Depression-only MAGMA
Table S3. Pairwise GWAS Depression-only MAGMA results
Gene	Chr	Start	Stop	NSNPs	P
HTR1D	1	23506993	23531222	116	3.9044e-07
ADAR	1	154544538	154610475	172	7.6972e-07
YOD1	1	207207194	207236325	70	2.5502e-07
FH	1	241650903	241693061	114	2.3712e-08
KCNG3	2	42659157	42731237	241	3.8871e-07
SF3B1	2	198244508	198309815	131	6.672e-08
COQ10B	2	198308147	198350032	78	1.7247e-06
HSPD1	2	198341305	198391461	90	2.8988e-07
HSPE1	2	198354718	198378181	41	1.9616e-06
HSPE1-MOB4	2	198355137	198425450	139	8.571e-08
MOB4	2	198370295	198428423	117	3.2361e-08
RFTN2	2	198422948	198550769	287	1.5645e-08
BOLL	2	198581603	198661486	156	1.2721e-06
PLCL1	2	198659426	199447305	2231	6.6815e-07
SGOL1	3	20192085	20237784	200	2.5267e-06
CACNA2D1	7	81565760	82083114	2131	4.088e-07
PXDNL	8	52222138	52732005	2294	4.8021e-11
PCMTD1	8	52720140	52821735	450	5.9632e-07
DENND1A	9	126131933	126702431	1927	2.0416e-11
FEN1	11	61550109	61574716	46	3.976e-07
FADS2	11	61550452	61644826	269	1.1774e-08
FADS1	11	61557099	61606790	112	7.4892e-08
SPPL3	12	121190313	121352174	624	5.4076e-09
ENOX1	13	43777654	44371044	1964	4.6704e-07
OLFM4	13	53592894	53636192	178	3.414e-13
RTN1	14	60052694	60347684	842	1.6539e-10
SYT4	18	40837843	40867615	82	2.8459e-07
GRIK5	19	42492473	42583650	119	6.9515e-07
ZNF574	19	42562629	42595701	43	2.7508e-06
POU2F2	19	42580263	42710737	220	1.3446e-06

## Sheet: Table S4. Neuro.-only MAGMA
Table S4. Pairwise GWAS Neuroticism-only MAGMA results
Gene	Chr	Start	Stop	NSNPs	P
HP1BP3	1	21059154	21123816	203	8.0287e-08
EIF4G3	1	21122963	21513377	1224	9.6646e-10
ERI3	1	44676742	44830932	509	6.1316e-08
C1orf123	1	53669771	53696289	85	2.3007e-06
MAGOH	1	53682564	53714282	93	7.1146e-07
TTF2	1	117592925	117660075	303	2.5825e-06
METTL13	1	171740788	171793163	260	4.1457e-07
DNM3	1	171800621	172397606	2445	1.9203e-06
RABGAP1L	1	174118548	174974445	2989	1.8885e-09
GPR52	1	174407212	174428683	75	6.4338e-09
ENAH	1	225664537	225850844	689	6.8213e-09
NRXN1	2	50135643	51269674	6074	2.3734e-07
UGP2	2	64058074	64128696	252	1.3952e-06
ACVR2A	2	148592086	148698393	355	8.3449e-09
ORC4	2	148677968	148789147	427	9.2804e-07
MBD5	2	148768580	149285805	2065	4.4047e-09
SATB2	2	200124223	200345989	543	6.0781e-07
ICA1L	2	203630690	203746708	391	1.8134e-06
WDR12	2	203729505	203889521	490	3.3006e-07
CARF	2	203766937	203861786	283	1.2407e-06
NBEAL1	2	203869602	204101101	622	2.1844e-06
NRP2	2	206536714	206672857	608	5.3776e-08
PLCL2	3	16834159	17142086	1401	6.566e-13
ARPP21	3	35670437	35845988	704	1.9555e-14
GNAI2	3	50253724	50306787	140	4.2446e-07
CACNA2D3	3	54146574	55118584	5151	1.4081e-06
FAM19A1	3	68043359	68604776	3264	5.0377e-07
ROBO2	3	75945846	77709115	8593	1.695e-06
CADM2	3	84998132	86133579	5448	2.923e-10
BBX	3	107231783	107540171	1110	5.9431e-07
PPP2R3A	3	135674515	135876733	676	2.3912e-09
MSL2	3	135857764	135926083	205	3.5737e-08
PCCB	3	135959148	136066738	379	1.6939e-12
STAG1	3	136045077	136481220	1314	2.8239e-16
IL20RB	3	136655072	136739927	269	1.4475e-13
CC2D2A	4	15461489	15613180	545	1.6583e-06
PRSS12	4	119191193	119284158	356	2.1553e-06
IPO11	5	61689799	61934409	775	9.746e-07
CKS1B	5	61798070	61818309	55	9.0815e-07
LRRC70	5	61864562	61887275	57	2.1954e-06
HTR1A	5	63246183	63268334	77	2.3893e-06
RNF180	5	63451671	63678696	713	7.7619e-08
FBXL17	5	107184736	107727799	2473	2.4556e-12
PPP2R2B	5	145957936	146474347	2122	2.3694e-06
SPINK7	5	147681982	147705485	115	3.6682e-07
SPINK9	5	147690766	147729412	174	4.8191e-07
FBXO38	5	147753498	147832399	279	8.6112e-09
GABBR1	6	29513406	29611753	705	1.5631e-11
OR2H2	6	29545683	29566745	133	1.5844e-12
ZBTB22	6	33272183	33295719	80	1.6504e-07
DAXX	6	33276335	33307046	109	6.2427e-08
CUL9	6	43139913	43202325	237	1.5625e-06
CENPW	6	126651320	126680021	70	2.2658e-09
PDGFA	7	526895	569933	313	2.2835e-07
POU6F2	7	39007598	39542694	2440	3.6744e-07
GTF2IRD1	7	73858120	74026931	709	1.7064e-12
GRM3	7	86263230	86504200	929	1.9034e-06
BAIAP2L1	7	97910963	98040380	539	1.118e-06
FOXP2	7	113716382	114343827	2265	1.592e-11
CTTNBP2	7	117340705	117524193	715	2.5642e-07
INSIG1	7	155079486	155111945	229	3.4002e-07
SGK223	8	8165258	8254008	523	5.7489e-22
CLDN23	8	8549448	8571616	181	7.3647e-13
MFHAS1	8	8630864	8761155	946	9.2985e-35
ERI1	8	8849657	8984256	986	1.9291e-24
PPP1R3B	8	8983765	9019084	210	1.2905e-13
TNKS	8	9403424	9649856	1453	2.7552e-09
MSRA	8	9901778	10296401	2909	1.1063e-46
PRSS55	8	10373056	10421676	415	3.1481e-08
RP1L1	8	10453859	10579697	920	3.3737e-30
C8orf74	8	10520147	10568103	322	3.1169e-12
SOX7	8	10571278	10707357	1024	9.7001e-24
SOX7	8	10572909	10707357	1007	6.9079e-19
PINX1	8	10612473	10707394	743	1.4126e-18
XKR6	8	10743555	11068875	2071	8.2896e-44
MTMR9	8	11131925	11195646	355	2.8849e-20
SLC35G5	8	11178397	11199717	122	5.1525e-13
C8orf12	8	11215911	11306167	781	1.4707e-29
FAM167A	8	11268972	11342224	695	1.1223e-26
BLK	8	11341510	11432113	775	1.6076e-28
GATA4	8	11524468	11627511	699	5.75e-21
C8orf49	8	11608896	11630309	210	1.3966e-14
NEIL2	8	11617148	11654855	362	2.0768e-15
FDFT1	8	11643082	11706818	666	5.1948e-20
CTSB	8	11690033	11736957	391	2.4277e-14
DEFB136	8	11821446	11842108	156	4.7564e-14
DEFB135	8	11829830	11852099	166	2.473e-14
DEFB134	8	11840692	11863821	155	4.0189e-12
SGCZ	8	13937373	15105848	10219	1.6705e-08
TERF1	8	73911099	73970357	227	5.9451e-07
TRPS1	8	116410724	116831899	1374	5.4334e-07
GLIS3	9	3814127	4358392	3821	1.2513e-07
PTAR1	9	72314438	72384875	257	2.3413e-06
RASEF	9	85584500	85688092	356	9.0862e-08
NTRK2	9	87273466	87648505	1711	2.822e-08
NR4A3	9	102574137	102639173	146	3.125e-11
STX17	9	102658915	102742618	264	8.8419e-07
BRD3	9	136885427	136943657	408	2.6933e-06
EMX2	10	119291955	119319056	134	4.1154e-10
ARNTL	11	13288199	13418813	572	1.0624e-13
ARHGAP1	11	46688630	46732165	156	3.9806e-07
CKAP5	11	46754598	46877847	356	6.1838e-08
LRP4	11	46868419	46950193	261	9.4482e-08
C11orf49	11	46948240	47195936	714	1.1072e-09
ARFGAP2	11	47175848	47208676	123	4.8656e-10
PACSIN3	11	47189076	47217994	92	7.8311e-10
DDB2	11	47226493	47270767	164	6.4533e-07
NR1H3	11	47259851	47300396	168	2.5561e-06
MADD	11	47280712	47361582	319	1.557e-06
MYBPC3	11	47342957	47384253	183	2.1136e-10
SPI1	11	47366411	47410127	212	1.1326e-11
SLC39A13	11	47418683	47448047	147	7.2069e-12
PSMC3	11	47430320	47457993	133	1.5763e-09
RAPSN	11	47449308	47480730	138	1.1778e-06
CELF1	11	47477496	47597121	427	7.8668e-07
NDUFS3	11	47576888	47616114	130	3.6256e-07
KBTBD4	11	47583749	47610567	91	1.2717e-07
KBTBD4	11	47589277	47609823	65	1.1875e-08
FAM180B	11	47598198	47620746	74	1.6302e-09
C1QTNF4	11	47601216	47626211	94	2.7133e-09
MTCH2	11	47628867	47674175	178	1.0083e-06
AGBL2	11	47671143	47746941	286	9.4324e-11
FNBP4	11	47728072	47798995	329	2.6221e-10
NUP160	11	47789639	47880107	395	3.9258e-10
MRPL48	11	73488361	73586178	488	1.4435e-06
IGSF9B	11	133768459	133836880	363	1.5824e-07
GRIN2B	12	13683165	14143053	2525	1.5277e-07
SYT1	12	79247773	79855788	2430	1.1229e-08
MYO1H	12	109775708	109903328	781	4.1802e-13
KCTD10	12	109876461	109925349	276	1.0925e-10
UBE3B	12	109905207	109984507	373	1.3906e-10
MMAB	12	109981542	110021679	224	6.5472e-10
MVK	12	110001060	110045067	222	6.867e-10
B3GALTL	13	31764073	31916413	627	8.5588e-09
ANKRD10	13	111520887	111577416	270	1.9176e-07
SLC22A17	14	23805515	23832121	117	8.0038e-07
EFS	14	23815611	23844961	123	2.1408e-07
IL25	14	23832018	23855612	111	7.487e-07
CMTM5	14	23836017	23858981	122	2.7547e-06
DCAF5	14	69507598	69629867	362	4.4972e-08
EXD2	14	69648228	69719075	245	9.2296e-11
AGBL1	15	86675227	87582283	5843	3.5549e-07
LINC00923	15	98275448	98427780	987	2.6956e-06
SNX29	16	12060594	12678146	4649	1.2469e-06
ZNF629	16	30779778	30808523	52	2.2465e-06
BCL7C	16	30834947	30916281	200	2.8386e-08
CTF1	16	30897928	30924881	71	3.7342e-09
FBXL19	16	30924376	30970104	111	8.2834e-13
ORAI3	16	30950387	30977782	55	5.5001e-12
SETD1A	16	30958615	31006437	133	1.4031e-13
HSD3B7	16	30986519	31010473	67	2.4941e-13
STX1B	16	30990577	31031949	114	1.0792e-12
STX4	16	31034210	31064296	77	9.1617e-12
ZNF668	16	31062164	31095641	108	3.2288e-12
ZNF668	16	31062813	31083451	63	4.3668e-11
ZNF646	16	31075743	31105517	106	5.6384e-12
PRSS53	16	31084746	31110949	90	1.5658e-11
VKORC1	16	31092163	31117301	70	3.8316e-10
BCKDK	16	31107428	31134110	72	4.9909e-08
KAT8	16	31117075	31152714	119	1.2885e-07
PRSS8	16	31132756	31157083	83	8.5078e-07
PRSS36	16	31140246	31171415	98	8.6652e-07
FBXO31	16	87350593	87435748	488	4.5702e-10
MAP1LC3B	16	87407601	87448385	212	1.2196e-11
ZCCHC14	16	87429852	87535651	637	6.0361e-07
METTL16	17	2298856	2425185	540	5.9179e-07
CLUH	17	2582680	2625957	174	3.0883e-12
PSMD3	17	38127050	38164213	191	6.881e-07
CSF3	17	38161614	38184066	131	2.1865e-07
MED24	17	38165350	38227468	295	1.9759e-08
THRA	17	38204543	38260120	202	8.4395e-09
ARHGAP27	17	43461275	43521787	270	3.4828e-16
PLEKHM1	17	43503266	43578115	233	3.0546e-18
CRHR1	17	43689267	43923194	1405	2.2686e-26
SPPL2C	17	43912256	43934438	190	1.936e-20
MAPT	17	43961748	44115700	1020	4.1493e-18
STH	17	44066616	44087060	142	3.9579e-19
KANSL1	17	44097282	44312733	1055	6.9318e-21
ARL17B	17	44342150	44449130	69	3.2764e-22
LRRC37A	17	44360099	44425160	24	2.979e-19
NSF	17	44658035	44844830	172	1.43e-21
WNT3	17	44829872	44920520	321	2.3008e-23
PRKCA	17	64288754	64816861	3054	4.3525e-08
CDH2	18	25520930	25767410	919	2.8059e-09
CDH7	18	63407488	63558638	778	4.122e-08
CTDP1	18	77429801	77524510	592	1.7988e-06
CDC34	19	521714	552097	247	1.1184e-06
GZMM	19	534034	559919	214	1.9891e-06
ZNF507	19	32826500	32888573	233	1.1796e-06
DPY19L3	19	32886449	32986801	402	2.924e-10
NOVA2	19	46426992	46486804	250	2.7662e-06
UBOX5	20	3078219	3150842	350	7.4723e-08
FASTKD5	20	3117165	3150543	153	1.3445e-06
DTD1	20	18558537	18754561	1216	8.1161e-07
MAP1LC3A	20	33124658	33158149	104	6.2733e-08
PIGU	20	33138346	33274910	404	1.2427e-07
NCOA6	20	33274722	33423452	449	7.6339e-08
CD40	20	44736911	44768502	160	1.7807e-07
PRDM15	21	43208385	43309591	726	4.9737e-07
ASCC2	22	30174597	30244271	282	1.4539e-06
MTMR3	22	30269144	30436855	646	2.5927e-07
HORMAD2	22	30466163	30583064	357	1.3554e-06
TBC1D22A	22	47148518	47581336	2715	6.8468e-07

## Sheet: Table S5. Both MAGMA
Table S5. Pairwise GWAS Depression and Neuroticism shared MAGMA results
Gene	Chr	Start	Stop	NSNPs	P
RERE	1	8402457	8887702	1052	1.4006e-10
ADAR	1	154544538	154610475	172	7.6972e-07
CACNA1E	1	181372238	181787219	1489	2.1861e-13
YOD1	1	207207194	207236325	70	2.5502e-07
KCNG3	2	42659157	42731237	241	3.8871e-07
VRK2	2	58124786	58397055	773	7.839e-08
KDM3A	2	86657770	86729839	217	4.9646e-07
VWC2L	2	215265789	215453683	690	1.6289e-06
SGOL1	3	20192085	20237784	200	2.5267e-06
TOPAZ1	3	44273378	44383590	321	1.4186e-06
TCAIM	3	44369611	44460943	253	1.6145e-06
FHIT	3	59725036	61247133	8265	7.2432e-08
SLC30A9	4	41982489	42102474	529	1.8124e-09
BEND4	4	42102955	42164895	247	1.3597e-08
CDH9	5	26870709	27131257	845	1.8608e-06
TMEM161B	5	87475450	87575293	234	1.2823e-13
MEF2C	5	88003975	88209922	503	1.9858e-09
POU5F2	5	93060508	93087343	54	2.8999e-07
PCDHA1	5	140155876	140401929	677	1.1055e-07
PCDHA2	5	140164444	140401929	654	6.3114e-07
PCDHA3	5	140170783	140401929	628	1.248e-07
PCDHA4	5	140176659	140401929	614	6.3324e-07
PCDHA5	5	140191222	140401929	565	5.3671e-07
PCDHA6	5	140197563	140401929	550	1.8128e-06
PCDHA7	5	140203969	140401929	536	1.135e-06
TENM2	5	166701804	167701162	3319	5.6523e-07
BTN3A2	6	26355387	26388546	255	2.7911e-09
BTN2A2	6	26373324	26405102	212	2.8617e-07
BTN2A1	6	26448150	26486849	164	1.2983e-10
BTN1A1	6	26491449	26520650	106	1.1147e-09
HMGN4	6	26528633	26556482	94	5.262e-07
ABT1	6	26587180	26610278	85	2.5425e-06
ZNF184	6	27408522	27450897	179	1.8066e-07
HIST1H2BL	6	27765257	27785709	76	1.8876e-08
HIST1H2AI	6	27765899	27786429	78	1.8665e-08
HIST1H3H	6	27767842	27788314	75	3.1945e-08
HIST1H2AJ	6	27772112	27792607	74	3.1223e-08
HIST1H2BM	6	27772822	27793267	77	8.7439e-09
HIST1H4J	6	27781884	27802257	76	2.0839e-09
HIST1H4K	6	27788952	27809305	67	4.3907e-09
HIST1H2AK	6	27795658	27816117	66	3.952e-10
HIST1H2BN	6	27796323	27833487	108	2.5779e-10
HIST1H2AL	6	27823034	27843606	79	3.1122e-09
HIST1H1B	6	27824570	27845359	85	3.7784e-09
HIST1H3I	6	27829623	27850099	90	3.4619e-09
HIST1H4L	6	27830926	27851289	90	3.4066e-09
HIST1H3J	6	27848093	27870884	81	2.6276e-06
HIST1H2AM	6	27850477	27870963	74	2.1172e-06
ZNF165	6	28038753	28067341	122	6.1786e-07
ZSCAN16	6	28082338	28107860	91	2.0745e-06
ZSCAN9	6	28182664	28211260	114	1.8753e-07
ZKSCAN4	6	28202401	28237011	114	1.3121e-08
NKAPL	6	28217098	28238736	71	5.5703e-08
PGBD1	6	28239314	28280326	159	9.7347e-08
HLA-B	6	31311649	31334965	981	1.7889e-09
SAPCD1	6	31720576	31742628	80	2.1036e-06
SIM1	6	100822891	100922805	334	1.0338e-07
ASCC3	6	100946070	101339248	1339	7.3096e-07
TMEM106B	7	12240867	12292993	388	9.8651e-08
CACNA2D1	7	81565760	82083114	2131	3.6267e-07
PCLO	7	82373329	82802246	1531	1.8321e-08
THAP5	7	108184987	108220194	96	2.1845e-06
CHD7	8	61581337	61789465	616	7.896e-11
PAX5	9	36823272	37044103	1027	1.2437e-06
ZCCHC7	9	37110536	37368146	553	3.9762e-07
FAM120A	9	96204004	96338397	484	1.9699e-06
HNRNPH3	10	70080931	70112948	87	7.1325e-07
RUFY2	10	70090864	70177051	223	6.3862e-07
DNA2	10	70163821	70241879	339	5.5734e-07
AP3M1	10	75871524	75920821	139	2.7123e-06
SORCS3	10	106390859	107034993	2589	1.7104e-11
DCDC1	11	30841916	31401357	1264	1.4934e-09
DNAJC24	11	31381387	31463396	195	2.3818e-06
PAX6	11	31796340	31849509	124	3.0128e-10
MED19	11	57461186	57489693	64	1.8612e-06
FEN1	11	61550109	61574716	46	3.976e-07
FADS2	11	61550452	61644826	269	1.1774e-08
FADS1	11	61557099	61606790	112	7.4892e-08
GRM5	11	88227744	88809113	2282	6.9842e-08
DRD2	11	113270318	113356413	312	2.1543e-09
CTDSP2	12	58203710	58250522	96	9.0009e-07
LRFN5	14	42066773	42383752	1357	1.0585e-06
SYNE2	14	64309683	64703165	1341	1.9333e-06
ESR2	14	64540950	64814830	951	5.3691e-10
MTHFD1	14	64844749	64936722	331	8.1704e-07
DLST	14	75338594	75380448	145	1.0188e-06
BAG5	14	104012881	104039168	70	4.361e-07
KLC1	14	104018233	104177888	525	8.7595e-07
APOPT1	14	104019299	104083860	223	4.2952e-07
RBFOX1	16	6059095	7773340	13605	1.9985e-08
SHISA9	16	12985477	13344272	1880	9.9994e-11
SYT4	18	40837843	40867615	82	2.8459e-07
DCC	18	49856542	51067784	6129	2.3007e-09
RAB27B	18	52375091	52572747	753	1.1726e-06
TCF4	18	52879562	53342018	1132	9.3112e-09
GRIK5	19	42492473	42583650	119	6.9515e-07
ZNF574	19	42562629	42595701	43	2.7508e-06
POU2F2	19	42580263	42710737	220	1.3446e-06
LPIN3	20	39959560	39999222	138	1.5391e-06
KCNB1	20	47970414	48109184	557	1.3699e-06
SLC25A17	22	41155634	41225403	153	5.2049e-07
EP300	22	41477790	41586081	274	1.4367e-06
RANGAP1	22	41631615	41692255	180	2.558e-07
ZC3H7B	22	41687526	41766151	193	1.567e-08

## Sheet: Table S6. GWAS Catalog
Table S6. GWAS catalogue lookup for gene sets associated with Depression only, Neuroticism only, and both traits
Association	GeneSet	N	n	P-value	adjusted P	genes
Depression only	N-glycan levels	7	3	1.1e-11	1.19e-08	HNF1A, C12orf43, OASL
	C-reactive protein levels	29	3	7.41e-09	2.66e-06	HNF1A, C12orf43, OASL
	C-reactive protein	29	3	7.41e-09	2.66e-06	HNF1A, C12orf43, OASL
	Liver enzyme levels	19	2	4.5e-07	0.000121	HNF1A, C12orf43
	Very long-chain saturated fatty acid levels (fatty acid 20:0)	28	2	1.52e-06	0.000327	HNF1A, C12orf43
	Coronary heart disease	77	2	3.3e-05	0.00323	HNF1A, C12orf43
	Daytime sleep phenotypes	186	2	0.000451	0.0211	FH, KMO
Neuroticism only	Idiopathic pulmonary fibrosis	11	5	7.47e-10	5.31e-07	CRHR1, SPPL2C, MAPT, STH, KANSL1
	Blood protein levels	669	27	1.46e-09	5.31e-07	PRKCA, GSS, MYH7B, TRPC4AP, EDEM2, UQCC1, SPAG4, CPNE1, NFS1, PHF20, PLCL2, SCAND3, TRIM27, C6orf100, OR2W1, OR2J2, OR14J1, OR5V1, OR12D3, OR11A1, OR10C1, OR2H1, MAS1L, UBD, GABBR1, FDFT1, CTSB
	Immunoglobulin light chain (AL) amyloidosis	12	5	1.48e-09	5.31e-07	PRR14, FBRS, SRCAP, RNF40, BCL7C
	Intracranial volume	7	4	3.24e-09	8.71e-07	CRHR1, MAPT, STH, CENPW
	Parkinson's disease	127	11	1.71e-08	3.68e-06	STX1B, PRSS53, BCKDK, PLEKHM1, CRHR1, SPPL2C, MAPT, STH, KANSL1, NSF, WNT3
	Retinal vascular caliber	18	5	2.81e-08	5.05e-06	SOX7, SOX7, PINX1, XKR6, MTMR9, GATA4
	Bone ultrasound measurement (broadband ultrasound attenuation)	20	5	5.77e-08	8.87e-06	CLDN23, MFHAS1, PPP1R3B, XKR6, MTMR9
	Intraocular pressure	24	5	1.93e-07	2.6e-05	SPI1, RAPSN, AGBL2, NUP160, PTPRJ
	Subcortical brain region volumes	15	4	4.31e-07	5.1e-05	CRHR1, MAPT, STH, CENPW
	Response to metformin (IC50)	7	3	4.94e-07	5.1e-05	STX1B, STX4, ZNF668, ZNF668
	Social communication problems	28	5	5.21e-07	5.1e-05	TRIM27, OR2W1, OR2J2, OR5V1, OR12D3
	Sense of smell	17	4	8.71e-07	7.53e-05	KANSL1, LRRC37A, LRRC37A2, NSF
	HDL cholesterol	151	10	9.6e-07	7.53e-05	LRP4, NR1H3, MADD, MYO1H, KCTD10, UBE3B, MMAB, MVK, MSL2, PPP1R3B
	QRS complex (Cornell)	8	3	9.79e-07	7.53e-05	GSS, MYH7B, EDEM2
	Joint mobility (Beighton score)	34	5	1.76e-06	0.000126	CRHR1, PPP1R3B, TNKS, MSRA, XKR6
	C-reactive protein levels or triglyceride levels (pleiotropy)	27	4	1.04e-05	0.000689	ARNTL, MSL2, PPP1R3B, CTSB
	Systemic lupus erythematosus	194	10	1.09e-05	0.000689	ITGAM, ITGAX, GTF2IRD1, PINX1, XKR6, MTMR9, SLC35G5, C8orf12, FAM167A, BLK
	D-dimer levels	14	3	1.33e-05	0.000795	LRP4, C11orf49, PTPRJ
	Facial pigmentation	6	2	2.59e-05	0.0014	RALY, ASIP
	Possible neuropathic pain in post total joint replacement surgery for osteoarthritis	6	2	2.59e-05	0.0014	C16orf95, PRKCA
	Schizophrenia	450	15	4.27e-05	0.00211	ARNTL, RGS6, AGBL1, ZNF804A, PPP2R3A, MSL2, PCCB, STAG1, SLC35G2, NCK1, UBD, GABBR1, GRM3, TNKS, MSRA
	Alzheimer's disease in APOE e4- carriers	36	4	4.48e-05	0.00211	CRHR1, MAPT, KANSL1, WNT3
	Skin sensitivity to sun	7	2	4.5e-05	0.00211	RALY, ASIP
	Fasting glucose-related traits (interaction with BMI)	37	4	5.13e-05	0.0023	MADD, OR4S1, PPP1R3B, GLIS3
	Anticoagulant levels	8	2	7.14e-05	0.00287	MYH7B, PPP2R3A
	Skin colour saturation	8	2	7.14e-05	0.00287	RALY, ASIP
	Multiple system atrophy	21	3	7.47e-05	0.00287	CRHR1, MAPT, WNT3
	Nicotine dependence	21	3	7.47e-05	0.00287	UBD, GABBR1, GLIS3
	Barrett's esophagus	9	2	0.000106	0.00385	MSRA, BLK
	Melanoma	43	4	0.000107	0.00385	RALY, ASIP, PIGU, MYH7B
	Bone mineral density (hip)	24	3	0.000129	0.00449	ARHGAP1, LRP4, CRHR1
	Cognitive function	72	5	0.000144	0.00485	ARHGAP27, PLEKHM1, KANSL1, LRRC37A, WNT3
	QRS complex (12-leadsum)	11	2	0.000205	0.0067	MAPT, PRKCA
	Interstitial lung disease	12	2	0.000272	0.0086	PTPMT1, MAPT
	Platelet aggregation	13	2	0.00035	0.0102	TRIM27, SGCZ
	Food addiction	13	2	0.00035	0.0102	PRKCA, CENPW
	Nasopharyngeal carcinoma	13	2	0.00035	0.0102	UBD, GABBR1
	Body mass index	335	11	0.000366	0.0104	ARNTL, CELF1, NDUFS3, MTCH2, GALNT16, KAT8, STAG1, NCK1, FBXL17, FOXP2, SGCZ
	Myopia (pathological)	32	3	0.000408	0.0113	PPP1R3B, MSRA, GATA4
	Mitral valve prolapse	15	2	0.000548	0.0148	PCNX, SIPA1L1
	Heschl's gyrus morphology	35	3	0.000579	0.0152	PCNX, PRKCA, FDFT1
	Barrett's esophagus or Esophageal adenocarcinoma	17	2	0.000806	0.0202	MSRA, BLK
	Fibrinogen levels	67	4	0.000869	0.0213	ACTN1, PPP2R3A, PCCB, PPP1R3B
	Triglycerides	103	5	0.000994	0.0238	CTF1, MSL2, PINX1, XKR6, SLC35G5
	Fibrinogen	41	3	0.00106	0.0246	ACTN1, MSL2, PCCB
	Daytime sleep phenotypes	186	7	0.00111	0.0246	SCAND3, TRIM27, C6orf100, OR2J2, OR5V1, OR12D3, OR12D2
	Bone mineral density (Ward's triangle area)	19	2	0.00113	0.0246	PTPMT1, TNKS
	Aluminium levels	19	2	0.00113	0.0246	GTF2IRD1, PPP1R3B
	Nose size	42	3	0.00117	0.0246	PPP1R3B, TNKS, MSRA
	Immunoglobulin A	20	2	0.00132	0.0268	ATG13, CKAP5
	Psoriasis vulgaris	44	3	0.00139	0.0277	FBXL19, PRSS53, PLCL2
	Loneliness (linear analysis)	21	2	0.00153	0.0283	AGBL1, ZNF804A
	Systemic lupus erythematosus and Systemic sclerosis	21	2	0.00153	0.0283	ITGAM, BLK
	C-reactive protein levels or HDL-cholesterol levels (pleiotropy)	21	2	0.00153	0.0283	STAG1, PPP1R3B
	Hemostatic factors and hematological phenotypes	21	2	0.00153	0.0283	GSS, EDEM2
	Kawasaki disease	22	2	0.00175	0.0289	FAM167A, BLK
	Obesity (early onset extreme)	22	2	0.00175	0.0289	TNKS, MSRA
	Psoriatic arthritis	22	2	0.00175	0.0289	FBXL19, PRSS53
	Smoking behavior	23	2	0.002	0.0317	ACTN1, BBX
	Fasting glucose-related traits	23	2	0.002	0.0317	MADD, GLIS3
	Gut microbiota (beta diversity)	24	2	0.00227	0.0344	SOX7, SOX7, PINX1
	Psoriasis	87	4	0.00278	0.0384	FBXL19, STX1B, PRSS53, PLCL2
	Triglyceride levels	56	3	0.00339	0.044	CTF1, MSL2, PINX1
	Blood pressure (smoking interaction)	28	2	0.00355	0.045	PPP1R3A, FOXP2
	Neuroticism	28	2	0.00355	0.045	PAFAH1B1, XKR6
	Height	499	12	0.00378	0.0471	PSMC3, PTPRJ, PRKCA, MMP24, UQCC1, CEP250, CPNE1, PHF20, PCCB, STAG1, UBD, CENPW
	C-reactive protein levels	29	2	0.00393	0.0471	RGS6, PPP1R3B
Both	Blood protein levels	669	37	1.05e-20	1.13e-17	BTN3A3, BTN2A1, BTN1A1, HMGN4, ABT1, ZNF322, HIST1H2BL, HIST1H2AI, HIST1H3H, HIST1H2AJ, HIST1H2BM, HIST1H4J, HIST1H4K, HIST1H2AK, HIST1H2BN, HIST1H2AL, HIST1H1B, HIST1H3I, HIST1H4L, HIST1H2AM, HIST1H2BO, OR2B2, ZNF165, ZSCAN16, ZKSCAN8, ZSCAN9, NKAPL, PGBD1, ZSCAN31, ZKSCAN3, ZSCAN12, ZSCAN23, GPX6, SCAND3, TRIM27, OR2J3, OR2J2
	Schizophrenia	450	28	2.45e-17	1.32e-14	CKB, TRMT61A, BAG5, KLC1, APOPT1, XRCC3, ZFYVE21, PPP1R13B, TCF4, VRK2, FANCL, EP300, L3MBTL2, CHADL, RANGAP1, SREBF2, MEF2C, SLC17A1, SLC17A3, BTN3A2, BTN2A2, BTN3A1, HIST1H2BJ, HIST1H2AG, PRSS16, POM121L2, ZNF184, NKAPL
	Iron status biomarkers	20	7	3.08e-12	1.11e-09	LRRC16A, SCGN, SLC17A1, TRIM38, HFE, BTN1A1, HIST1H2BJ
	Glaucoma	8	3	3.7e-07	9.96e-05	DNAJC24, ELP4, RBFOX1
	Retinal arteriolar caliber	6	2	1.25e-05	0.0027	TMEM161B, MEF2C
	Coffee consumption (cups per day)	19	3	1.9e-05	0.00341	SSH2, EFCAB5, NSRP1
	Epilepsy	8	2	3.46e-05	0.00507	VRK2, FANCL
	Urate levels in overweight individuals	44	4	3.79e-05	0.00507	LRRC16A, SLC17A4, SLC17A1, SLC17A3
	Autism spectrum disorder, attention deficit-hyperactivity disorder, bipolar disorder, major depressive disorder, and schizophrenia (combined)	45	4	4.24e-05	0.00507	SLC45A1, RERE, ENO1, TCF4
	Uric acid levels	24	3	5.04e-05	0.00542	LRRC16A, SCGN, SLC17A1
	Optic disc area	26	3	6.99e-05	0.00607	IMMP1L, ELP4, PAX6
	Hirschsprung disease	10	2	7.32e-05	0.00607	VRK2, FANCL
	Renal underexcretion gout	10	2	7.32e-05	0.00607	HIST1H2BF, HIST1H4E
	Gout	53	4	9.41e-05	0.00673	RBFOX1, SLC17A1, HIST1H2BF, HIST1H4E
	Social communication problems	28	3	9.45e-05	0.00673	TRIM27, OR2J3, OR2J2
	QRS complex (12-leadsum)	11	2	0.0001	0.00673	EFCAB5, NSRP1
	Urate levels in lean individuals	36	3	0.000258	0.0163	HIST1H2AA, SLC17A4, SLC17A1
	Myopia	72	4	0.000402	0.0241	LRFN5, RBFOX1, PGBD1, ZSCAN31
	Red blood cell traits	80	4	0.000653	0.0338	EIF5, SLC17A1, SLC17A3, HFE
	Hematocrit	21	2	0.000757	0.0338	HFE, HIST1H1T
	Cardiovascular disease risk factors	21	2	0.000757	0.0338	SLC17A4, HFE
	Intelligence	48	3	0.000785	0.0338	GYPC, MEF2C, PAX5
	Lung function (FEV1/FVC)	50	3	0.000916	0.038	EFCAB5, ZKSCAN3, ASTN2
	Daytime sleep phenotypes	186	6	0.0012	0.0432	GPX6, SCAND3, TRIM27, OR2J1, OR2J3, OR2J2
	Mean platelet volume	56	3	0.0014	0.0468	TAOK1, MEF2C, LRRC16A
	HIV-1 susceptibility	26	2	0.00143	0.0468	PAX5, ZCCHC7
